# Supplementary material for: A preliminary computational outputs versus experimental results: Application of sTRAP, a biophysical tool for the analysis of SNPs of transcription factor‐binding sites
Source: Mol Genet Genomic Med. 2020 Mar 10;8(5):e1219. doi: 10.1002/mgg3.1219 (PMC7216802; doi:10.1002/mgg3.1219)
Supplement: Supplementary file 1 — Table S1 [file MGG3-8-e1219-s001.xlsx]

## Sheet: Supplementary Table 1
Supplementary Table 1: The results of binding affinity assay of transcription factors (Sp1 & TBP) to their cognate transcription binding sites, using sTRAP model and experimental procedure (EMSA)
TFBS/Gene - TF	Nucleotide Position in Gene	Wild TFBS Sequence	Mutant TFBS Sequence	Target Site in Wild TFBS (Detected by sTRAP)	Target Site in Mutant TFBS (Detected by sTRAP)	sTRAP Matrix ID	sTRAP TF Binding Affinity Score (Wild ) 1	sTRAP TF Binding Affinity Score (Mutant )1	Difference log(p) for two sequences in sTRAP	sTRAP p value (Wild / Mutant) 2	sTRAP Matrics Weight Scores 3	Experimental Results (EMSA) Wild /Mutant	EMSA p value / α	in silico Prediction value -ln[KD] Wild /Mutant6	RAVEN 7 score Wild/Mutant
COL1A1 - Sp1	₊ 1245 G > T	AGGGAATGGGGGCGGGATGAGGGCCT	AGGGAATGTGGGCGGGATGAGGGCCT	agggaatgGGGGCGGGATgagggcct	agggaatgTGGGCGGGATgagggcct	M00008	M00008 9-18 (+) 6.70293	M00008 9-18 (+) 5.85563	0.687	0.00181 / 0.00881	5	pIC50 = 0.095 µM , pIC50 = 0.039 µM 4	P < 0.001	­	TF not recognized for TFBS
COL1A1 - Sp1	₊ 1245 G > T	AGGGAATGGGGGCGGGATGAGGGCCT	AGGGAATGTGGGCGGGATGAGGGCCT	agggaaTGGGGGCGGGATGagggcct	agggaaTGTGGGCGGGATGagggcct	M00196	M00196 7-19 (+) 9.55923	M00196 7-19 (+) 8.36531	0.233	0.00677 / 0.0116	5
COL1A1 - Sp1	₊ 1245 G > T	AGGGAATGGGGGCGGGATGAGGGCCT	AGGGAATGTGGGCGGGATGAGGGCCT	agggaatGGGGGCGGGAtgagggcct	agggaatGTGGGCGGGAtgagggcct	M00933	M00933 8-17 (-) 9.0976	M00933 8-17 (-) 8.04551	0.217	0.00886 / 0.0146	5
COL1A1 - Sp1	₊ 1245 G > T	AGGGAATGGGGGCGGGATGAGGGCCT	AGGGAATGTGGGCGGGATGAGGGCCT	agggaatgGGGGCGGGATgagggcct	agggaatgTGGGCGGGATgagggcct	M00931	M00931 9-18 (+) 8.48786	M00931 9-18 (+) 7.36727	0.213	0.0145 / 0.0236	5
COL1A1 - Sp1	₊ 1245 G > T	AGGGAATGGGGGCGGGATGAGGGCCT	AGGGAATGTGGGCGGGATGAGGGCCT	agggaaTGGGGGCGGGATGagggcct	agggaaTGTGGGCGGGATGagggcct	M00932	M00932 7-19 (+) 8.47323	M00932 7-19 (+) 7.71109	0.117	0.0202 / 0.0265	5
Hb ḉᴪ - TBP	₋ 70 T > C	ctgccacacccaCATTATTagaaaat	ctgccacaccCACATTATCagaaaat	ctgccacacccacATTATTAGAAAAT	ctgccacacccacATTATCAGAAAAT	M00980	M00980 14-20(+) 2.44181 M00980 15-21(+) 1.79233 M00980 15-21(-) 0.575942 M00980 17-23(+) 0.676022 M00980 18-24(-) 4.14371 M00980 19-25(-) 0.020611 M00980 20-26(-) 1.46098	M00980 14-20(+) 2.44181 M00980 15-21(-) 0.575942 M00980 18-24(-) 2.67737 M00980 19-25(-) 0.713758 M00980 20-26(-) 1.46098	0.262	0.354 / 0.648	0	5(-ln[KD]): 15.70/ 16.00	α<10-3	17.72 / 18.28	TF not recognized for TFBS
Hb ḉᴪ - TBP	₋ 70 T > C	ctgccacacccaCATTATTagaaaat	ctgccacaccCACATTATCagaaaat	ctgccacacccACATTATTAGAAAAT	ctgccacacccACATTATCAGAAAAT	M00471	M00471 12-19(-) 2.17996 M00471 13-20(+) 0.316118 M00471 15-22(-) 0.291036 M00471 16-23(+) 0.486013 M00471 19-26(+) 2.44354	M00471 12-19(-) 3.09625 M00471 16-23(+) 0.486013 M00471 19-26(+) 0.587245	-0.0387	0.528 / 0.483	0
MBL2 - TBP	₋ 35 T > C	catctatttcTATATAgcctgcaccc	catctatttcTACATAgcctgcaccc	catctatttctatatagcctgcaccc	catctaTTTCTACatagcctgcaccc	M00980	No sites above threshold	M00980 7-13(+) 5.24232	-0.0715	0.166 / 0.141	5	5(-ln[KD]): 17.39/ 16.66	α<10-3	19.68 / 18.57	6.851 (82.3%) / 2.186 (73.1%)
MBL2 - TBP	₋ 35 T > C	catctatttcTATATAgcctgcaccc	catctatttcTACATAgcctgcaccc	caTCTATTTCTATATAGCctgcaccc	caTCTATTTCTACATAGcctgcaccc	M00980	M00980 3-9(+) 2.28765 M00980 5-11(+) 0.613678 M00980 7-13(+) 4.83685 M00980 9-15(+) 3.46631 M00980 10-16(-) 3.46631 M00980 11-17(+) 3.46631 M00980 12-18(-) 1.26909	M00980 3-9(+) 2.28765 M00980 5-11(+) 0.613678 M00980 7-13(+) 5.24232 M00980 9-15(+) 0.521869 M00980 10-16(-) 1.38687 M00980 11-17(+) 0.421789	-0.0715	0.166 / 0.141	0
MBL2 - TBP	₋ 35 T > C	catctatttcTATATAgcctgcaccc	catctatttcTACATAgcctgcaccc	CATCTATTTCTATATAGCctgcaccc	CATCTATTTCTACATAgcctgcaccc	M00471	M00471 1-8(-) 1.22633 M00471 5-12(-) 4.78738 M00471 7-14(-) 2.59015 M00471 9-16(+) 1.23203 M00471 9-16(-) 3.14976 M00471 11-18(+) 1.66816 M00471 11-18(-) 0.068875	M00471 1-8(-) 1.22633 M00471 5-12(-) 4.78738 M00471 7-14(-) 0.980705 M00471 9-16(+) 1.23203	0.0276	0.195 / 0.208	0
TF - TBP	₋ 21 C > T	gccggcccTTTATAgcgcgcggggca	gccggcccTTTATAgTgcgcggggca	gccggcCCTTTATAgcgcgcggggca	gccggcCCTTTATAgtgcgcggggca	M00471	M00471 7-14(-) 5.53936 M00471 9-16(+) 0.192251	M00471 7-14(-) 5.53936 M00471 9-16(+) 1.52725	-0.000709	0.121 / 0.12	5	5(-ln[KD]): 16.45/ 17.47	α<10-3	18.91 / 19.43	TF not recognized for TFBS
TF - TBP	₋ 21 C > T	gccggcccTTTATAgcgcgcggggca	gccggcccTTTATAgTgcgcggggca	gccggcccTTTATAGcgcgcggggca	gccggcccTTTATAGtgcgcggggca	M00980	M00980 8-14(-) 1.62048 M00980 9-15(+) 6.51083 M00980 10-16(-) 0.575942	M00980 8-14(-) 1.62048 M00980 9-15(+) 6.51083 M00980 10-16(-) 0.575942	0	0.0228 / 0.0228	5
NOS2A - TBP	₋ 21 T > C	atggggtgagTATAAATActtcttgg	atggggtgagTATAAATAcCtcttgg	atggggtgaGTATAAAtacttcttgg	atggggtgaGTATAAAtacctcttgg	M00980	M00980 9-15(+) 0.575942 M00980 10-16(-) 6.91629 M00980 11-17(+) 1.62048 M00980 12-18(-) 1.79233 M00980 13-19(+) 0.827254 M00980 14-20(-) 0.090434 M00980 19-25(+) 1.46098 M00980 20-26(+) 0.325996	M00980 9-15(+) 0.575942 M00980 10-16(-) 6.91629 M00980 11-17(+) 1.62048 M00980 12-18(-) 1.79233 M00980 13-19(+) 0.827254 M00980 14-20(-) 0.090434	0.000476	0.0101 / 0.0101	5	5(-ln[KD]): 20.14/ 20.25	α<10-3	19.85 / 20.06	9.534 (87.7%) / 11.614 (91.8%)
NOS2A - TBP	₋ 21 T > C	atggggtgagTATAAATActtcttgg	atggggtgagTATAAATAcCtcttgg	atggggtgagTATAAATActtcttgg	atggggtgagTATAAATAcctcttgg	M00471	M00471 9-16(-) 0.967633 M00471 11-18(+) 8.65858 M00471 11-18(-) 0.916176 M00471 17-24(-) 0.603798	M00471 9-16(-) 0.967633 M00471 11-18(+) 8.65858 M00471 11-18(-) 0.916176	2.11e-05	0.000643 / 0.000643	5
FIX - TBP	₋ 26 G > C	acagctcagcTTGTACTTTggtacaa	acagctcagcTTCTACTTTggtacaa	acagctcagCTTGTACtTTGGTACaa	acagctcagCTTCTACtTTGGTACaa	M00980	M00980 10-16(+) 2.63963 M00980 18-24(+) 1.79234	M00980 10-16(+) 3.0451 M00980 18-24(+) 1.79234	-0.051	0.73 / 0.649	0	5(-ln[KD]): 14.49/ 14.51	α<10-3	18.24 / 17.75	TF not recognized for TFBS
FIX - TBP	₋ 26 G > C	acagctcagcTTGTACTTTggtacaa	acagctcagcTTCTACTTTggtacaa	acagctcAGCTTGTACTTTggtacaa	acagctcAGCTTCTActttggtacaa	M00471	M00471 8-15(-) 0.33941 M00471 12-19(+) 0.416372	M00471 8-15(-) 0.33941	0.0234	0.837 / 0.883	0
TPI - TBP	₋ 24 T > G	cgcggcgctcTATATAAgtgggcagt	cgcggcgctcTATAGAAgtgggcagt	cgcggcgctctaTATAAGTGggcagt	cgcggcgctctatagaagtgggcagt	M00471	M00471 13-20(+) 5.07284	No sites above threshold	0.595	0.166 / 0.652	5	5(-ln[KD]): 19.15/ 15.71	α<10-3	20.11 / 19.08	11.636 (91.8%) / 6.962 (82.6%)
TPI - TBP	₋ 24 T > G	cgcggcgctcTATATAAgtgggcagt	cgcggcgctcTATAGAAgtgggcagt	cgcggcGCTCTATATAAGTGggcagt	cgcggcGCTCTATAGAAGTGggcagt	M00471	M00471 7-14(-) 1.66816 M00471 9-16(+) 1.23203 M00471 9-16(-) 3.14976 M00471 11-18(+) 1.10854 M00471 11-18(-) 1.45517 M00471 13-20(+) 5.07284	M00471 7-14(-) 1.66816 M00471 11-18(+) 1.10854 M00471 13-20(+) 1.20164	0.595	0.166 / 0.652	0
TPI - TBP	₋ 24 T > G	cgcggcgctcTATATAAgtgggcagt	cgcggcgctcTATAGAAgtgggcagt	cgcggcgCTCTATATAAGTgggcagt	cgcggcgCTCTATAGAAGtgggcagt	M00980	M00980 8-14(-) 0.521869 M00980 9-15(+) 3.46631 M00980 10-16(-) 3.46631 M00980 11-17(+) 2.77316 M00980 12-18(-) 4.31361 M00980 13-19(+) 0.154145	M00980 8-14(-) 0.521869 M00980 9-15(+) 3.46631 M00980 10-16(-) 3.46631 M00980 12-18(-) 2.63963	0.213	0.248 / 0.405	0
Hb β - TBP	₋ 31 A > G	cagggctgggCATAAAAgtcagggca	cagggctgggCGTAAAAgtcagggca	cagggctggGCATAAAagtcagggca	cagggctgggcgtaaaagtcagggca	M00980	M00980 10-16(-) 5.44996	No sites above threshold	0.725	0.111 / 0.588	5	5(-ln[KD]): 16.94/ 16.13	α<10-3	18.47 / 17.87	10.960 (90.5%) / 5.273 (79.2%)
Hb β - TBP	₋ 31 A > G	cagggctgggCATAAAAgtcagggca	cagggctgggCGTAAAAgtcagggca	cagggctggGCATAAAAGtcagggca	cagggctggGCGTAAAAGtcagggca	M00980	M00980 10-16(-) 5.44996 M00980 11-17(-) 1.81237 M00980 12-18(-) 2.63963	M00980 10-16(-) 2.50552 M00980 11-17(-) 1.81237 M00980 12-18(-) 3.0451	0.725	0.111 / 0.588	0
Hb β - TBP	₋ 31 A > G	cagggctgggCATAAAAgtcagggca	cagggctgggCGTAAAAgtcagggca	cagggctgggCATAAAAGTCagggca	cagggctgggCGTAAAAGTCagggca	M00471	M00471 11-18(+) 3.12344 M00471 13-20(+) 1.20164	M00471 11-18(+) 1.514 M00471 12-19(+) 0.364101 M00471 13-20(+) 1.20164	0.162	0.476 / 0.691	0
Hb β - TBP	₋ 30 T > A	cagggctgggCATAAAAgtcagggca	cagggctgggCAAAAAAgtcagggca	cagggctggGCATAAAagtcagggca	cagggctgggcaaaaaagtcagggca	M00980	M00980 10-16(-) 5.44996	No sites above threshold	0.511	0.111 / 0.359	5	5(-ln[KD]): 16.94/ 15.97	α<10-3	18.47 / 17.01	10.960 (90.5%) / 5.382 (79.4%)
Hb β - TBP	₋ 30 T > A	cagggctgggCATAAAAgtcagggca	cagggctgggCAAAAAAgtcagggca	cagggctggGCATAAAAGtcagggca	cagggctGGGCAAAAAAGtcagggca	M00980	M00980 10-16(-) 5.44996 M00980 11-17(-) 1.81237 M00980 12-18(-) 2.63963	M00980 8-14(-) 0.71376 M00980 9-15(-) 1.11922 M00980 10-16(-) 3.77598 M00980 11-17(-) 3.6582 M00980 12-18(-) 1.46098	0.511	0.111 / 0.359	0
Hb β - TBP	₋ 30 T > A	cagggctgggCATAAAAgtcagggca	cagggctgggCAAAAAAgtcagggca	cagggctgggCATAAAAGTCagggca	cagggctgggcAAAAAAGTcagggca	M00471	M00471 11-18(+) 3.12344 M00471 13-20(+) 1.20164	M00471 12-19(+) 0.923717	0.229	0.476 / 0.805	0
Hb β - TBP	₋ 30 T > C	cagggctgggCATAAAAgtcagggca	cagggctgggCACAAAAgtcagggca	cagggctggGCATAAAagtcagggca	cagggctgggcacaaaagtcagggca	M00980	M00980 10-16(-) 5.44996	No sites above threshold	0.721	0.111 / 0.582	5	5(-ln[KD]): 16.94/ 16.01	α<10-3	18.47 / 17.49	10.960 (90.5%) / 6.294 (81.2%)
Hb β - TBP	₋ 30 T > C	cagggctgggCATAAAAgtcagggca	cagggctgggCACAAAAgtcagggca	cagggctggGCATAAAAGtcagggca	cagggctggGCACAAAAGtcagggca	M00980	M00980 10-16(-) 5.44996 M00980 11-17(-) 1.81237 M00980 12-18(-) 2.63963	M00980 10-16(-) 3.37052 M00980 11-17(-) 0.713758 M00980 12-18(-) 1.1733	0.721	0.111 / 0.582	0
Hb β - TBP	₋ 30 T > C	cagggctgggCATAAAAgtcagggca	cagggctgggCACAAAAgtcagggca	cagggctgggCATAAAAGTCagggca	cagggctgggcacaaaagtcagggca	M00471	M00471 11-18(+) 3.12344 M00471 13-20(+) 1.20164	No sites above threshold	0.292	0.476 / 0.931	0
Hb β - TBP	₋ 29 A > G	cagggctgggCATAAAAgtcagggca	cagggctgggCATGAAAgtcagggca	cagggctggGCATAAAagtcagggca	cagggctgggcatgaaagtcagggca	M00980	M00980 10-16(-) 5.44996	No sites above threshold	0.842	0.111 / 0.77	5	5(-ln[KD]): 16.94/ 14.76	α<10-3	18.47 / 17.23	10.960 (90.5%) / 5.784 (80.2%)
Hb β - TBP	₋ 29 A > G	cagggctgggCATAAAAgtcagggca	cagggctgggCATGAAAgtcagggca	cagggctggGCATAAAAGtcagggca	cagggctggGCATGAAAgtcagggca	M00980	M00980 10-16(-) 5.44996 M00980 11-17(-) 1.81237 M00980 12-18(-) 2.63963	M00980 10-16(-) 2.40544 M00980 11-17(-) 1.81237	0.842	0.111 / 0.77	0
Hb β - TBP	₋ 29 A > G	cagggctgggCATAAAAgtcagggca	cagggctgggCATGAAAgtcagggca	cagggctgggCATAAAAGTCagggca	cagggctgggcatgaaagtcagggca	M00471	M00471 11-18(+) 3.12344 M00471 13-20(+) 1.20164	No sites above threshold	0.278	0.476 / 0.901	0
Hb β - TBP	₋ 28 A > G	cagggctgggCATAAAAgtcagggca	cagggctgggCATAGAAgtcagggca	cagggctggGCATAAAagtcagggca	cagggctgggcatagaagtcagggca	M00980	M00980 10-16(-) 5.44996	No sites above threshold	0.792	0.111 / 0.687	5	5(-ln[KD]): 16.94 / 16.26	α<10-3	18.47 / 17.76	10.960 (90.5%) / 5.169 (79%)
Hb β - TBP	₋ 28 A > G	cagggctgggCATAAAAgtcagggca	cagggctgggCATAGAAgtcagggca	cagggctgggCATAAAAGTCagggca	cagggctgggcaTAGAAGTCagggca	M00471	M00471 11-18(+) 3.12344 M00471 13-20(+) 1.20164	M00471 13-20(+) 1.20164	0.222	0.476 / 0.793	0
Hb β - TBP	₋ 28 A > C	cagggctgggCATAAAAgtcagggca	cagggctgggCATACAAgtcagggca	cagggctggGCATAAAagtcagggca	cagggctgggcatacaagtcagggca	M00980	M00980 10-16(-) 5.44996	No sites above threshold	0.823	0.111 / 0.737	5	5(-ln[KD]): 16.94/ 15.02	α<10-3	18.47 / 17.94	10.960 (90.5%) / 5.169 (79%)
Hb β - TBP	₋ 28 A > C	cagggctgggCATAAAAgtcagggca	cagggctgggCATACAAgtcagggca	cagggctggGCATAAAAGtcagggca	cagggctggGCATACAAGtcagggca	M00980	M00980 10-16(-) 5.44996 M00980 11-17(-) 1.81237 M00980 12-18(-) 2.63963	M00980 10-16(-) 2.40544 M00980 12-18(-) 2.23417	0.823	0.111 / 0.737	0
Hb β - TBP	₋ 28 A > C	cagggctgggCATAAAAgtcagggca	cagggctgggCATACAAgtcagggca	cagggctgggCATAAAAGTCagggca	cagggctgggcaTACAAGTCagggca	M00471	M00471 11-18(+) 3.12344 M00471 13-20(+) 1.20164	M00471 13-20(+) 1.20164	0.222	0.476 / 0.793	0
Hb β - TBP	₋ 27 A > T	cagggctgggCATAAAAgtcagggca	cagggctgggCATAATAgtcagggca	cagggctggGCATAAAagtcagggca	cagggctgggcatacaagtcagggca	M00980	M00980 10-16(-) 5.44996	No sites above threshold	0.743	0.111 / 0.613	5	5(-ln[KD]): 16.94 / 16.56	α<10-3	18.47 / 18.11	10.960 (90.5%) / 5.899 (80.5%)
Hb β - TBP	₋ 27 A > T	cagggctgggCATAAAAgtcagggca	cagggctgggCATAATAgtcagggca	cagggctggGCATAAAAGtcagggca	cagggctggGCATAATAGtcagggca	M00980	M00980 10-16(-) 5.44996 M00980 11-17(-) 1.81237 M00980 12-18(-) 2.63963	M00980 10-16(-) 3.25274 M00980 12-18(+) 1.26909	0.743	0.111 / 0.613	0
Hb β - TBP	₋ 27 A > T	cagggctgggCATAAAAgtcagggca	cagggctgggCATAATAgtcagggca	cagggctgggCATAAAAGTCagggca	cagggctgggCATAATAGtcagggca	M00471	M00471 11-18(+) 3.12344 M00471 13-20(+) 1.20164	M00471 11-18(+) 0.508484	0.26	0.476 / 0.866	0
Hb δ - TBP	₋ 31 A > G	acaggaccagCATAAAAggcagggca	acaggaccagCGTAAAAggcagggca	acaggaccaGCATAAAaggcagggca	acaggaccagcgtaaaaggcagggca	M00980	M00980 10-16(-) 5.44996	No sites above threshold	0.725	0.111 / 0.588	5	5(-ln[KD]): 16.89 /15.94	α<10-3	18.94 / 18.33	12.509 (93.6%) / 6.823 (82.3%)
Hb δ - TBP	₋ 31 A > G	acaggaccagCATAAAAggcagggca	acaggaccagCGTAAAAggcagggca	acaggaccaGCATAAAAGgcagggca	acaggaccaGCGTAAAAGgcagggca	M00980	M00980 10-16(-) 5.44996 M00980 11-17(-) 1.81237 M00980 12-18(-) 2.63963	M00980 10-16(-) 2.50552 M00980 11-17(-) 1.81237 M00980 12-18(-) 3.0451	0.725	0.111 / 0.588	0
Hb δ - TBP	₋ 31 A > G	acaggaccagCATAAAAggcagggca	acaggaccagCGTAAAAggcagggca	acaggaccagCATAAAAGgcagggca	acaggaccagCGTAAAAGgcagggca	M00471	M00471 11-18(+) 3.12344	M00471 11-18(+) 1.514	0.188	0.483 / 0.745	0
CYP2A6 - TBP	₋ 48 T > G	tttcaggcagTATAAAggcaaaccac	tttcaggcagTAGAAAggcaaaccac	tttcaggcaGTATAAAggcaaaccac	tttcaggcaGTAGAAAggcaaaccac	M00980	M00980 10-16(-) 6.91629	M00980 10-16(-) 5.24232	1.15	0.0101 / 0.143	5	5(-ln[KD]): 17.89 / 16.34	α<10-3	19.87 / 18.38	10.556 (89.7%) / 4.783 (78.2%)
CYP2A6 - TBP	₋ 48 T > G	tttcaggcagTATAAAggcaaaccac	tttcaggcagTAGAAAggcaaaccac	tttcaggcagTATAAAGGcaaaccac	tttcaggcagtagaaaggcaaaccac	M00471	M00471 11-18(+) 5.53936	No sites above threshold	0.782	0.12 / 0.73	5
CYP2A6 - TBP	₋ 48 T > G	tttcaggcagTATAAAggcaaaccac	tttcaggcagTAGAAAggcaaaccac	tttcaggcAGTATAAAGGcaaaccac	tttcaggcagTAGAAAGGcaaaccac	M00471	M00471 9-16(-) 0.967633 M00471 11-18(+) 5.53936	M00471 11-18(+) 1.66816	0.782	0.12 / 0.73	0
SOD1 - TBP	₋ 27 A > G	aggtctggccTATAAAgtagtcgcgg	aggtctggccTGTAAAgtagtcgcgg	aggtctggcCTATAAAgtagtcgcgg	aggtctggcctgtaaagtagtcgcgg	M00980	M00980 10-16(-) 6.51083	No sites above threshold	1.36	0.0228 / 0.527	5	5(-ln[KD]): 17.03 / 15.59	α<10-3	19.21 / 18.04	8.045 (84.7%) / 2.359 (73.4%)
SOD1 - TBP	₋ 27 A > G	aggtctggccTATAAAgtagtcgcgg	aggtctggccTGTAAAgtagtcgcgg	aggtctggCCTATAAAGtagtcgcgg	aggtctggcCTGTAAAGTagtcgcgg	M00980	M00980 9-15(+) 0.575942 M00980 10-16(-) 6.51083 M00980 11-17(+) 1.62048	M00980 10-16(-) 3.56639 M00980 11-17(+) 1.62048 M00980 12-18(-) 0.000578	1.36	0.0228 / 0.527	0
SOD1 - TBP	₋ 27 A > G	aggtctggccTATAAAgtagtcgcgg	aggtctggccTGTAAAgtagtcgcgg	aggtctggccTATAAAGTagtcgcgg	aggtctggccTGTAAAGTagtcgcgg	M00471	M00471 11-18(+) 6.87436	M00471 11-18(+) 5.26492	0.708	0.0293 / 0.15	5
IL1B - TBP	₋ 31 C > T	ttttgaaagcCATAAAAAcagcgagg	ttttgaaagcTATAAAAAcagcgagg	ttttgaaagCCATAAAaacagcgagg	ttttgaaagCTATAAAaacagcgagg	M00980	M00980 10-16(-) 5.04449	M00980 10-16(-) 6.51083	-0.751	0.111 / 0.0196	5	5(-ln[KD]): 17.36 / 18.78	α<10-3	18.67 / 19.85	11.167 (90.9%) / 13.791 (96.1%)
IL1B - TBP	₋ 31 C > T	ttttgaaagcCATAAAAAcagcgagg	ttttgaaagcTATAAAAAcagcgagg	ttttgaaagccataaaaacagcgagg	ttttgaaagcTATAAAAAcagcgagg	M00471	No sites above threshold	M00471 11-18(+) 6.46135	-0.671	0.229 / 0.0488	5
IL1B - TBP	₋ 31 C > T	ttttgaaagcCATAAAAAcagcgagg	ttttgaaagcTATAAAAAcagcgagg	TTTTGAAAGCCATAAAAACAgcgagg	TTTTGAAAGCTATAAAAACAgcgagg	M00471	M00471 1-8(-) 1.11424 M00471 3-10(+) 0.192251 M00471 11-18(+) 4.60505 M00471 13-20(+) 2.59015	M00471 1-8(-) 1.11424 M00471 3-10(+) 0.192251 M00471 7-14(-) 1.62035 M00471 9-16(-) 0.192251 M00471 11-18(+) 6.46135 M00471 13-20(+) 2.59015	-0.671	0.229 / 0.0488	0
1⁯⁯⁯⁯sTRAP model has applied different matrices to score the binding affinity of transcription factors (TFs), each of which applies different frames of transcription binding sites (TFBSs) for its computation. The numbers after the matrics IDs are representative of the number of the nucleotides in TFBSs used in scoring of the binding affinity. 2p-values demonstrate the statistical differences betw…
